# Supplementary material for: Differential Expression of ABC Transporter Genes in Brain Vessels vs. Peripheral Tissues and Vessels from Human, Mouse and Rat
Source: Pharmaceutics. 2023 May 22;15(5):1563. doi: 10.3390/pharmaceutics15051563 (PMC10221359; doi:10.3390/pharmaceutics15051563)
Supplement: Supplementary file 1 [file pharmaceutics-15-01563-s001.zip]

Archive with 1 entries (1 files):
- pharmaceutics-2332121-supplementary.pdf
